# Supplementary material for: Cost-Effective Control of Plant Disease When Epidemiological Knowledge Is Incomplete: Modelling Bahia Bark Scaling of Citrus
Source: PLoS Comput Biol. 2014 Aug 7;10(8):e1003753. doi: 10.1371/journal.pcbi.1003753 (PMC4125052; doi:10.1371/journal.pcbi.1003753)
Supplement: Text S1 — Experimental data from Laranjeira et al. (2006). (XLS) [file pcbi.1003753.s002.xls]

## Sheet: Time since first symptoms
TEXT S1																	Date since first detection	Time since first detection (months)	Number of detected symptomatic plants at the evaluation	Cumulative number of symptomatic plants	Proportion of detected symptomatic plants at the evaluation	Cumulative proportion of symptomatic plants
																	1996-11-01	0	1	1	0.00416667	0.00416667
																	1997-03-01	4	3	4	0.0125	0.0166667
																	1997-06-01	7	10	14	0.0416667	0.0583333
																	1997-09-01	10	13	27	0.0541667	0.1125
																	1997-12-01	13	5	32	0.0208333	0.133333
																	1998-03-01	16	40	72	0.166667	0.3
Row 1	34	49	45	28	55	25	34	34	34	34	45	45	45	25	49		1998-06-01	19	11	83	0.0458333	0.345833
Row 2	34	28	34	16	34	34	45	45	45	22	34	28	34	25	45		1998-09-01	22	14	97	0.0583333	0.404167
Row 3	25	28	45	45	25	25	19	25	25	28	25	25	34	25	10		1998-12-01	25	21	118	0.0875	0.491667
Row 4	10	49	25	25	25	25	16	10	34	25	25	25	13	10	16		1999-03-01	28	24	142	0.1	0.591667
Row 5	19	25	19	16	25	19	16	16	25	25	19	25	25	19	25		1999-09-01	34	48	190	0.2	0.791667
Row 6	10	22	10	25	16	16	13	13	25	25	10	25	22	16	16		2000-08-01	45	32	222	0.133333	0.925
Row 7	10	10	13	19	19	22	10	16	25	25	25	22	25	16	13		2000-12-01	49	12	234	0.05	0.975
Row 8	25	25	22	22	19	13	16	22	22	19	19	13	13	16	13		2001-06-01	55	3	237	0.0125	0.9875
Row 9	10	10	13	13	13	10	25	22	22	10	13	13	25	16	7
Row 10	7	19	25	16	10	7	7	13	7	10	25	16	7	19	7
Row 11	7	13	7	13	16	25	13	10	7	7	10	7	13	16	7
Row 12	19	13	7	7	10	7	10	16	10	10	10	7	13	10	7
Row 13	4	4	7	10	7	7	4	16	10	4	10	13	0	13	7
Row 14	10	10	10	0	10	10	7	10	10	4	13	7	10	4	7
Row 15	10	7	10	4	10	10	7	4	S	10	S	10	7	10	4
Row 16	10	10	7	4	7	10	7	10	10	S	0	4	10	7	4
